# Supplementary material for: Dual hydration of oceanic lithosphere
Source: Natl Sci Rev. 2023 Sep 22;10(11):nwad251. doi: 10.1093/nsr/nwad251 (PMC10600904; doi:10.1093/nsr/nwad251)
Supplement: nwad251_Supplemental_Files [file nwad251_supplemental_files.zip]

Archive with 1 entries (1 files):
- Supplement.rar
